# Supplementary material for: Immune-Cell-Derived Exosomes as a Potential Novel Tool to Investigate Immune Responsiveness in SCLC Patients: A Proof-of-Concept Study
Source: Cancers (Basel). 2024 Sep 14;16(18):3151. doi: 10.3390/cancers16183151 (PMC11430591; doi:10.3390/cancers16183151)
Supplement: Supplementary file 1 [file cancers-16-03151-s001.zip]

Archive with 2 entries (2 files):
- cancers-3121510-File S1.pdf
- cancers-3121510-supplementary.pdf
